# Supplementary material for: Photoinactivation of Planktonic Cells, Pseudohyphae, and Biofilms of Candida albicans Sensitized by a Free-Base Chlorin and Its Metal Complexes with Zn(II) and Pd(II)
Source: Antibiotics (Basel). 2023 Jan 6;12(1):105. doi: 10.3390/antibiotics12010105 (PMC9854949; doi:10.3390/antibiotics12010105)
Supplement: Supplementary file 1 [file antibiotics-12-00105-s001.zip]

Archive with 1 entries (1 files):
- antibiotics-2136641-supplementary.pdf
